# Supplementary material for: Estrogen-Related Receptor Potential Target Genes in Silkworm (Bombyx mori): Insights into Metabolic Regulation
Source: Insects. 2025 Apr 29;16(5):469. doi: 10.3390/insects16050469 (PMC12112554; doi:10.3390/insects16050469)
Supplement: Supplementary file 1 [file insects-16-00469-s001.zip]

Archive with 1 entries (1 files):
- insects-3514303-supplementary.pdf
